# Supplementary material for: PS-NPs Induced Neurotoxic Effects in SHSY-5Y Cells via Autophagy Activation and Mitochondrial Dysfunction
Source: Brain Sci. 2022 Jul 20;12(7):952. doi: 10.3390/brainsci12070952 (PMC9321807; doi:10.3390/brainsci12070952)
Supplement: Supplementary file 1 [file brainsci-12-00952-s001.zip]

Archive with 1 entries (1 files):
- brainsci-1787761-SI.pdf
